# Supplementary material for: Co-Circulation of Leishmania Parasites and Phleboviruses in a Population of Sand Flies Collected in the South of Portugal
Source: Trop Med Infect Dis. 2023 Dec 20;9(1):3. doi: 10.3390/tropicalmed9010003 (PMC10821132; doi:10.3390/tropicalmed9010003)
Supplement: Supplementary file 1 [file tropicalmed-09-00003-s001.zip]

Archive with 1 entries (1 files):
- tropicalmed-2757475-supplementary.pdf
